# Supplementary material for: A Theoretical Model for Predicting Residual Stress Generation in Fabrication Process of Double-Ceramic-Layer Thermal Barrier Coating System
Source: PLoS One. 2017 Jan 19;12(1):e0169738. doi: 10.1371/journal.pone.0169738 (PMC5245788; doi:10.1371/journal.pone.0169738)
Supplement: S1 File — (XLSX) [file pone.0169738.s001.xlsx]

## Sheet: Fig 6
Distance from the bottom face of the substrate(mm)	Residual stress generated in step 1-5 by FEM simulation
	Step-1		Step-2		Step-3		Step-4		Step-5
0	193.194		16.8307		90.2893		23.5498		587.32
0.05	174.475		15.1986		82.3058		21.3117		538.031
0.1	155.754		13.5665		74.3221		19.0736		488.74
0.15	137.031		11.9344		66.3382		16.8354		439.446
0.2	118.308		10.3023		58.354		14.5972		390.148
0.25	99.5827		8.67014		50.3697		12.359		340.847
0.3	80.8565		7.038		42.3851		10.1208		291.542
0.35	62.1289		5.40584		34.4002		7.8826		242.233
0.4	43.4		3.77367		26.4151		5.64434		192.919
0.45	24.6698		2.14149		18.4297		3.40605		143.599
0.5	5.93824		0.509299		10.4441		1.16774		94.2733
0.55	-12.7947		-1.12291		2.45816		-1.0706		44.941
0.6	-31.529		-2.75514		-5.52801		-3.30896		-4.39847
0.65	-50.2646		-4.38737		-13.5144		-5.54735		-53.7457
0.7	-69.0016		-6.01963		-21.5011		-7.78577		-103.102
0.75	-87.74		-7.6519		-29.4881		-10.0242		-152.467
0.8	-106.48		-9.28418		-37.4753		-12.2627		-201.842
0.85	-125.221		-10.9165		-45.4628		-14.5012		-251.227
0.9	-143.963		-12.5488		-53.4506		-16.7397		-300.624
0.95	-162.707		-14.1811		-61.4386		-18.9783		-350.033
1	-181.452		-15.8135		-69.4269		-21.2169		-399.454
1.05	-200.199		-17.4458		-77.4155		-23.4555		-448.889
1.1	-218.947		-19.0782		-85.4043		-25.6941		-498.338
1.15	-237.696		-20.7106		-93.3934		-27.9328		-547.801
1.2	-256.446		-22.343		-101.383		-30.1715		-597.279
1.25	-275.198		-23.9754		-109.372		-32.4102		-646.773
1.3	-293.952		-25.6079		-117.362		-34.6489		-696.283
1.35	-312.706		-27.2403		-125.352		-36.8877		-745.809
1.4	-331.462		-28.8728		-133.343		-39.1265		-795.351
1.45	-350.219		-30.5052		-141.333		-41.3653		-844.911
1.5	-368.978		-32.1377		-149.324		-43.6041		-894.487
1.5	1333.17		116.066		-312.711		107.081		-976.193
1.51	1329.91		115.81		-314.097		106.73		-984.797
1.52	1326.65		115.554		-315.483		106.379		-993.402
1.53	1323.39		115.299		-316.869		106.028		-1002.01
1.54	1320.12		115.043		-318.256		105.677		-1010.61
1.55	1316.86		114.787		-319.642		105.326		-1019.22
1.56	1313.6		114.531		-321.028		104.975		-1027.83
1.57	1310.34		114.275		-322.415		104.624		-1036.43
1.58	1307.08		114.019		-323.801		104.273		-1045.04
1.59	1303.82		113.763		-325.187		103.922		-1053.65
1.6	1300.56		113.507		-326.574		103.571		-1062.26
1.6					508.948		30.28		-110.997
1.61					508.832		30.2473		-111.733
1.62					508.715		30.2146		-112.468
1.63					508.599		30.182		-113.204
1.64					508.482		30.1493		-113.94
1.65					508.366		30.1166		-114.675
1.66					508.25		30.0839		-115.411
1.67					508.133		30.0513		-116.146
1.68					508.017		30.0186		-116.882
1.69					507.9		29.9859		-117.617
1.7					507.784		29.9532		-118.352
1.71					507.667		29.9206		-119.087
1.72					507.551		29.8879		-119.822
1.73					507.434		29.8552		-120.557
1.74					507.318		29.8225		-121.292
1.75					507.201		29.7899		-122.027
1.75									2373.35
1.76									2366.81
1.77									2360.28
1.78									2353.74
1.79									2347.21
1.8									2340.68
1.81									2334.15
1.82									2327.62
1.83									2321.09
1.84									2314.56
1.85									2308.03
1.86									2301.5
1.87									2294.98
1.88									2288.45
1.89									2281.92
1.9									2275.4

## Sheet: Fig 7
Distance from the bottom face of the substrate(μm)	Residual Stress Generated in Step1-5 (Theoretical Model)
--	Zero Stress	Step 1		Step 2		Step 3		Step 4		Step 5
0	0	193.11		18.3927		88.3851		24.9889		586.905
1500	0	-368.73		-35.1189		-145.654		-46.3753		-893.56
--	--	--		--		--		--		--
1500	0	1333.4		126.845		-326.539		118.024		-975.406
1600	0	1300.9		124.049		-340.075		114.296		-1061.03
--	--	--				--		--		--
1625	0	--				509.117		29.6659		-112.844
1675	0	--				508.551		29.4925		-116.426
1725	0	--				507.984		29.3191		-120.007
--	--	--
1775	0	--								2360.98
1825	0	--								2328.51
1875	0	--								2296.05
--	--	--
Distance from the bottom face of the substrate(μm)	Residual Stress Generated in Step1-5 (FEM simulation)
--	--	--
--	Zero Stress	Step 1		Step 2		Step 3		step 4		step 5
0	0	192.261		16.7493		89.8912		23.4382		584.862
300	0	80.8579		7.03813		42.3857		10.121		291.547
600	0	-31.5285		-2.75508		-5.52775		-3.30889		-4.3973
900	0	-143.964		-12.5488		-53.4507		-16.7398		-300.626
1200	0	-256.448		-22.3431		-101.383		-30.1716		-597.285
1500	0	-368.042		-32.0563		-148.926		-43.4924		-892.016
--	--	--		--		--		--		--
1500	0	1332.35		116.002		-313.058		106.993		-978.35
1550	--	1316.86		114.787		-319.643		105.326		-1019.23
1600	0	1301.37		113.571		-326.228		103.659		-1060.11
--	--			--		--		--		--
1600	0			--		508.919		30.2718		-111.181
1650	0			--		508.366		30.1166		-114.675
1700	0			--		507.784		29.9532		-118.352
1750	0			--		507.23		29.798		-121.843
--	--			--		--		--		--
1750	0			--		--		--		2371.71
1800	0			--		--		--		2340.68
1850	0			--		--		--		2308.03
1900	0			--		--	--	--		2277.03

## Sheet: Fig 8
Distance from the bottom face of the substrate(μm)	Final/Total residual stress generated in the whole fabrication process of DCL-TBCs(MPa)
--
0	911.782
1500	-1489.44
--	--
1500	276.324
1600	138.136
--	--
1625	425.938
1675	421.617
1725	417.297
--	--
1775	2360.98
1825	2328.51
1875	2296.05

## Sheet: Fig 9
Distance from the bottom face of the substrate(μm)	Comparison of final residual stress generated in the fabrication of DCL-TBCs with different pre-heating temperatures (MPa)
--	Zero Stress	Without Pre-heating	Pre-heating temperature 250oC	Pre-heating temperature 500oC	Pre-heating temperature 1000oC
0	0	1190.02	1063.85	911.782	547.352
1500	0	-1926.34	-1729.83	-1489.44	-918.495
--	--
1500	0	-17.9508	133.343	276.324	528.099
1600	0	-198.201	-28.0896	138.136	445.431
--	--	--	--
1625	0	533.359	485.368	425.938	282.137
1675	0	527.179	480.039	421.617	280.02
1725	0	521	474.71	417.297	277.903
--	--	--	--	--	--
1775	0	3274.15	2855.42	2360.98	1266.03
1825	0	3226.49	2814.77	2328.51	1251.18
1875	0	3178.82	2774.13	2296.05	1236.34

## Sheet: Fig 10
--
Distance from the bottom face of the substrate(μm)	Comparison of final residual stress generated with different thickness ratios of YSZ to LZ layers(MPa)
--	YSZ:LZ=1:5
0	1066
1500	-1759.72
--
1500	41.2007
1600	-121.608
--
1625	403.759
--
1675	2109.54
1725	2063.01
1775	2016.48
1825	1969.95
1875	1923.42
--
--	YSZ:LZ=2:4
0	999.625
1500	-1638.72
--
1500	146.487
1600	-5.45081
--
1625	413.672
1675	408.777
--
1725	2215.88
1775	2175.79
1825	2135.71
1875	2095.63
--
--	YSZ:LZ=3:3
0	911.782
1500	-1489.44
--
1500	276.324
1600	138.136
--
1625	425.938
1675	421.618
1725	417.296
--
1775	2360.98
1825	2328.51
1875	2296.05
--
--	YSZ:LZ=4:2
0	795.037
1500	-1301.38
--
1500	439.802
1600	319.278
--
1625	441.428
1675	437.844
1725	434.261
1775	430.677
--	--
1825	2557.57
1875	2534.28
--
--	YSZ:LZ=5:1
0	637.986
1500	-1058.66
--
1500	650.702
1600	553.336
--
1625	461.459
1675	458.842
1725	456.226
1775	453.609
1825	450.992
--
1875	2825.01
--
--
--
